# Supplementary material for: An Integrated Transcriptome and Proteome Analysis Reveals Putative Regulators of Adventitious Root Formation in Taxodium ‘Zhongshanshan’
Source: Int J Mol Sci. 2019 Mar 11;20(5):1225. doi: 10.3390/ijms20051225 (PMC6429173; doi:10.3390/ijms20051225)
Supplement: Supplementary file 1 [file ijms-20-01225-s001.zip]

Archive with 24 entries (23 files):
- Supplementary material20190227/
- Supplementary material20190227/Figure S1.tif
- Supplementary material20190227/Figure S2.tif
- Supplementary material20190227/Figure S3.tif
- Supplementary material20190227/Figure S4.tif
- Supplementary material20190227/Figure S5.tif
- Supplementary material20190227/Figure S6.tif
- Supplementary material20190227/Figure S7.tif
- Supplementary material20190227/Figure S8.tif
- Supplementary material20190227/Figure S9.tif
- Supplementary material20190227/Table S1.docx
- Supplementary material20190227/Table S10.docx
- Supplementary material20190227/Table S11.docx
- Supplementary material20190227/Table S12.docx
- Supplementary material20190227/Table S2.docx
- Supplementary material20190227/Table S3.docx
- Supplementary material20190227/Table S4.docx
- Supplementary material20190227/Table S5.docx
- Supplementary material20190227/Table S6.docx
- Supplementary material20190227/Table S7.docx
- Supplementary material20190227/Table S8.docx
- Supplementary material20190227/Table S9.docx
- Supplementary material20190227/~WRL2415.tmp
- Supplementary material20190227/~WRL4002.tmp
